# Supplementary material for: The Speaker Method: A Novel Release Method for Offspring Mammals and 5-Year Study on Three Costa Rican Mammals
Source: Animals (Basel). 2023 Nov 27;13(23):3669. doi: 10.3390/ani13233669 (PMC10705071; doi:10.3390/ani13233669)
Supplement: Supplementary file 1 [file animals-13-03669-s001.zip]

Archive with 1 entries (1 files):
- Video 1 S1.avi
